# Supplementary material for: Alzheimer’s Disease Genetic Influences Impact the Associations between Diet and Resting-State Functional Connectivity: A Study from the UK Biobank
Source: Nutrients. 2023 Jul 30;15(15):3390. doi: 10.3390/nu15153390 (PMC10420831; doi:10.3390/nu15153390)
Supplement: Supplementary file 1 [file nutrients-15-03390-s001.zip]

Archive with 1 entries (1 files):
- nutrients-2509532-supplementary.pdf
